# Supplementary material for: Solvothermal In-Situ Synthesis of MIL-53(Fe)@Carbon Felt Photocatalytic Membrane for Rhodamine B Degradation
Source: Int J Environ Res Public Health. 2023 Mar 4;20(5):4571. doi: 10.3390/ijerph20054571 (PMC10001776; doi:10.3390/ijerph20054571)
Supplement: Supplementary file 1 [file ijerph-20-04571-s001.zip]

Archive with 1 entries (1 files):
- ijerph-2217697-supplementary.pdf
